# Supplementary material for: Loss of GFAT-1 feedback regulation activates the hexosamine pathway that modulates protein homeostasis
Source: Nat Commun. 2020 Feb 4;11:687. doi: 10.1038/s41467-020-14524-5 (PMC7000685; doi:10.1038/s41467-020-14524-5)
Supplement: Supplementary file 4 — Source Data [file 41467_2020_14524_MOESM4_ESM.xlsx]

## Sheet: Figure 4f
Figure 4f
L-Gln kinetic		(graph+ table)
	WT		v [nmol/min]
		Gln [mM]	repeat 1	repeat 2	repeat 3	repeat 4	repeat 5
		0.1	0.0840555	0.0942865	0.0547868	0.054502	0.0669643
		0.25	0.17096	0.239562	0.169844	0.125383	0.158521
		0.5	0.350939	0.40143	0.338192	0.248226	0.240464
		1	0.597765	0.637953	0.477842	0.43649	0.413868
		2.5	0.87844	0.938426	0.744583	0.626796	0.620197
		5	0.880862	1.02011	0.858311	0.829398	0.735681
		10	1.20567	1.07822	0.891472	0.934414	0.660979

## Sheet: Figure 4g
Figure 4g
UDP-HexNAc inhibition
		(representative measurement, graph)							(means, table)
	WT		v [nmol/min]
		UDP-GlcNAc [µM]	replicate 1	replicate 2	replicate 3	replicate 4	replicate 5		UDP-GlcNAc
		0	1.31726	1.01389	1.25203	0.977854	1.05044		logIC50 (mean)	SD	N
		3	1.11686	1.01693	1.10452	1.1631	1.00321		-4.375	0.1064	4
		10	0.924824	0.923115	1.08914	1.26551	0.924397		-4.318	0.07754	5
		30	0.731361	0.635366	0.708715	0.670023	0.620031		-4.4	0.04097	5
		100	0.139483	0.269756	0.265673	0.246208	0.203338
		300	0.168728	0.103212	0.0814206	0.0300995	0.113277
		1000	-0.0574454	0.0742043	0.0627627	0.0316187	0.0405916
			v [nmol/min]
		UDP-GalNAc [µM]	replicate 1	replicate 2	replicate 3	replicate 4	replicate 5		UDP-GalNAc
		0	1.03644	1.17668	1.05942	1.07898	1.25464		logIC50 (mean)	SD	N
		3	1.11648	1.09175	1.19691	1.05277	1.02789		NA	NA	4
		10	1.01375	1.15598	1.07831	1.12508	1.02243		NA	NA	5
		30	1.07347	1.10941	1.23911	1.10267	1.14459		NA	NA	5
		100	0.896813	1.08719	0.994566	1.11886	0.976525
		300	0.956443	0.851854	0.950698	1.02808	0.910249
		1000	0.660765	0.575879	0.453202	0.570514	0.570276

## Sheet: Figure 5c
Figure 5c
L-Gln kinetic		(graph+ table)
	WT		v [nmol/min]
		Gln [mM]	repeat 1	repeat 2	repeat 3	repeat 4	repeat 5
		0.1	0.0840555	0.0942865	0.0547868	0.054502	0.0669643
		0.25	0.17096	0.239562	0.169844	0.125383	0.158521
		0.5	0.350939	0.40143	0.338192	0.248226	0.240464
		1	0.597765	0.637953	0.477842	0.43649	0.413868
		2.5	0.87844	0.938426	0.744583	0.626796	0.620197
		5	0.880862	1.02011	0.858311	0.829398	0.735681
		10	1.20567	1.07822	0.891472	0.934414	0.660979
	G451E		v [nmol/min]
		Gln [mM]	repeat 1	repeat 2	repeat 3	repeat 4	repeat 5
		0.1	0.0324258	0.0457902	0.0154058	0.0307879	0.0606738
		0.25	0.111805	0.104541	0.0609349	0.0648279	0.0912243
		0.5	0.203765	0.200418	0.103782	0.0964466	0.147649
		1	0.379638	0.319321	0.297458	0.220358	0.285423
		2.5	0.570063	0.517104	0.386736	0.343391	0.388231
		5	0.659649	0.618251	0.588863	0.420966	0.519976
		10	0.594133	0.619746	0.489283	0.44665	0.557102

## Sheet: Figure 5d
Supplementary Figure 4j
UDP-GlcNAc inhibition
		(representative measurement, graph)					(means, table)
	WT		v [nmol/min]
		UDP-GlcNAc [µM]	replicate 1	replicate 2	replicate 3		WT
		0	0.88803	0.90854	0.858073		logIC50 (mean)	SD	N
		3	0.851854	0.916943	0.863011		-4.344	0.04156	3
		10	0.830775	0.925251	0.861444		-4.418	0.04788	3
		30	0.636552	0.582858	0.577398		-4.463	0.0406	3
		100	0.17039	0.226743	0.233817
		300	0.114938	0.123626	0.167209
		1000	-0.000474756	0.0179458	-0.00650415
	Q307A		v [nmol/min]
		UDP-GlcNAc [µM]	replicate 1	replicate 2	replicate 3		Q307A
		0	1.04874	0.854513	0.778932		logIC50 (mean)	SD	N
		3	0.853373	0.778267	0.692146		-4.958	0.1072	3
		10	0.56439	0.463599	0.484583		-4.84	0.2687	3
		30	0.190852	0.200727	0.207088		-5.251	0.4435	3
		100	0.0652789	0.0933844	0.0661809
		300	-0.0589172	0.0303844	0.0327581
		1000	0.023358	-0.00769104	-0.00137679
	G451E		v [nmol/min]
		UDP-GlcNAc [µM]	replicate 1	replicate 2	replicate 3		G451E
		0	0.574882	0.613669	0.558598		logIC50 (mean)	SD	N
		3	0.632944	0.632659	0.552236		NA	NA	3
		10	0.551334	0.639781	0.571036		NA	NA	3
		30	0.622832	0.642867	0.564484		NA	NA	3
		100	0.513496	0.631995	0.592115
		300	0.618464	0.741758	0.593872
		1000	0.539085	0.649798	0.466068
	Q307A/G451E		v [nmol/min]
		UDP-GlcNAc [µM]	replicate 1	replicate 2	replicate 3		Q307A/G451E
		0	0.554942	0.496167	0.555986		logIC50 (mean)	SD	N
		3	0.53505	0.485723	0.503288		-3.325	0.416	3
		10	0.516914	0.51924	0.555179		-3.184	1.416	3
		30	0.535952	0.506659	0.590026		-3.498	0.4081	3
		100	0.527169	0.517246	0.51098
		300	0.420349	0.4852	0.480453
		1000	0.349658	0.300141	0.334418

## Sheet: Figure 6b
Figure 6b
Sequences for alignment
Homo sapiens
>sp|Q06210-2|GFPT1_HUMAN Isoform 2 of Glutamine--fructose-6-phosphate aminotransferase [isomerizing] 1 OS=Homo sapiens OX=9606 GN=GFPT1
MCGIFAYLNYHVPRTRREILETLIKGLQRLEYRGYDSAGVGFDGGNDKDWEANACKIQLI
KKKGKVKALDEEVHKQQDMDLDIEFDVHLGIAHTRWATHGEPSPVNSHPQRSDKNNEFIV
IHNGIITNYKDLKKFLESKGYDFESETDTETIAKLVKYMYDNRESQDTSFTTLVERVIQQ
LEGAFALVFKSVHFPGQAVGTRRGSPLLIGVRSEHKLSTDHIPILYRTGKDKKGSCNLSR
VDSTTCLFPVEEKAVEYYFASDASAVIEHTNRVIFLEDDDVAAVVDGRLSIHRIKRTAGD
HPGRAVQTLQMELQQIMKGNFSSFMQKEIFEQPESVVNTMRGRVNFDDYTVNLGGLKDHI
KEIQRCRRLILIACGTSYHAGVATRQVLEELTELPVMVELASDFLDRNTPVFRDDVCFFL
SQSGETADTLMGLRYCKERGALTVGITNTVGSSISRETDCGVHINAGPEIGVASTKAYTS
QFVSLVMFALMMCDDRISMQERRKEIMLGLKRLPDLIKEVLSMDDEIQKLATELYHQKSV
LIMGRGYHYATCLEGALKIKEITYMHSEGILAGELKHGPLALVDKLMPVIMIIMRDHTYA
KCQNALQQVVARQGRPVVICDKEDTETIKNTKRTIKVPHSVDCLQGILSVIPLQLLAFHL
AVLRGYDVDFPRNLAKSVTVE
Mus musculus
>sp|P47856-2|GFPT1_MOUSE Isoform 2 of Glutamine--fructose-6-phosphate aminotransferase [isomerizing] 1 OS=Mus musculus OX=10090 GN=Gfpt1
MCGIFAYLNYHVPRTRREILETLIKGLQRLEYRGYDSAGVGLDGGNDKDWEANACKIQLI
KKKGKVKALDEEVHKQQDMDLDIEFDVHLGIAHTRWATHGEPNPVNSHPQRSDKNNEFIV
IHNGIITNYKDLKKFLESKGYDFESETDTETIAKLVKYMYDNWESQDVSFTTLVERVIQQ
LEGAFALVFKSVHFPGQAVGTRRGSPLLIGVRSEHKLSTDHIPILYRTGKDKKGSCGLSR
VDSTTCLFPVEEKAVEYYFASDASAVIEHTNRVIFLEDDDVAAVVDGRLSIHRIKRTAGD
HPGRAVQTLQMELQQIMKGNFSSFMQKEIFEQPESVVNTMRGRVNFDDYTVNLGGLKDHI
KEIQRCRRLILIACGTSYHAGVATRQVLEELTELPVMVELASDFLDRNTPVFRDDVCFFI
SQSGETADTLMGLRYCKERGALTVGITNTVGSSISRETDCGVHINAGPEIGVASTKAYTS
QFVSLVMFALMMCDDRISMQERRKEIMLGLKRLPDLIKEVLSMDDEIQKLATELYHQKSV
LIMGRGYHYATCLEGALKIKEITYMHSEGILAGELKHGPLALVDKLMPVIMIIMRDHTYA
KCQNALQQVVARQGRPVVICDKEDTETIKNTKRTIKVPHSVDCLQGILSVIPLQLLAFHL
AVLRGYDVDFPRNLAKSVTVE
Rattus norvegicus
>sp|P82808|GFPT1_RAT Glutamine--fructose-6-phosphate aminotransferase [isomerizing] 1 OS=Rattus norvegicus OX=10116 GN=Gfpt1 PE=1 SV=3
MCGIFAYLNYHVPRTRREILETLIKGLQRLEYRGYDSAGVGLDGGNDKDWEANACKIQLI
KKKGKVKALDEEVHKQQDMDLDIEFDVHLGIAHTRWATHGEPSPVNSHPQRSDKNNEFIV
IHNGIITNYKDLKKFLESKGYDFESETDTETIAKLVKYMYDNWESQDVSFTTLVERVIQQ
LEGAFALVFKSVHFPGQAVGTRRGSPLLIGVRSEHKLSTDHIPILYRTGKDKKGSCGLSR
VDSTTCLFPVEEKAVEYYFASDASAVIEHTNRVIFLEDDDVAAVVDGRLSIHRIKRTARD
HPGRAVQTLQMELQQIMKGNFSSFMQKEIFEQPESVVNTMRGRVNFDDYTVNLGGLKDHI
KEIQRCRRLILIACGTSYHAGMATRQVLEELTELPVMVELASDFLDRNTPVFRDDVCFFI
SQSGETADTLMGLRYCKERGALTVGITNTVGSSISRETDCGVHINAGPEIGVASTKAYTS
QFVSLVMFALMMCDDRISMQERRKEIMLGLKRLPDLIKEVLSMDDEIQKLATELYHQKSV
LIMGRGYHYATCLEGALKIKEITYMHSEGILAGELKHGPLALVDKLMPVIMIIMRDHTYA
KCQNALQQVVARQGRPVVICDKEDTETIKNTKRTIKVPHSVDCLQGILSVIPLQLLAFHL
AVLRGYDVDFPRNLAKSVTVE
Danio rerio
>NP_001029093.1 glucosamine--fructose-6-phosphate aminotransferase [isomerizing] 2 [Danio rerio]
MCGIFAYLNYRVPRKRRDIFETLVKGLQRLEYRGYDSAGIAVDGPVKDDEAKICLYKKTGKVKALNEEIY
KNDSIDLEAELDTHFGIAHTRWATHGEPSPLNSHPHRSDKNNEFVVIHNGIITNYKELKKYLGSKGYEFE
SDTDTEVIPKLIKYLYDNRENDYVSFSTLVERVIKQLEGAFALVFKSIHFPGEAVATRRGSPLLIGIRSQ
YELSTEQIPVQYNCGDSRRDEQEKNLHNGVGSSNALHSIDDRLAVEFYFASDASAIIEHTNKVIYVEDDD
VAVVMEGKLYVHRVKRAAGEDPVRVIQTLQMELQQIMKGNFKAFMQKEIFEQPESVYNTMRGRIFFDPNT
VFLGGLTDHLKEIKRCRRLIMIGCGTSYHAGVATRQILEELTELPVMVELASDFLDRITPVFRDDVCFFI
SQSGETADTLMALRYCKKRGALTVGITNTVGSSICRETDCGVHINAGPEVGVASTKAYTSQFVSLIMFGL
MMCEDRLSLEPRRQEIISGLNQLPELIKKVLAQDDNIKTIAEELHHQRSLLVMGRGFNYATCLEGALKIK
EITYMHSEGILAGELKHGPLALIDKHMPVIMIIMRDACYQKCHNALQQVTARQGRPIIICCQDDPEISKM
AYKTIELPQTVDCLQGILSVIPLQLISFHLAVLRGYDVDCPRNLAKSVTVE
Caenorhabditis elegans
>tr|Q95QM8|Q95QM8_CAEEL Glutamine-Fructose 6-phosphate AminoTransferase homolog OS=Caenorhabditis elegans OX=6239 GN=gfat-1 PE=1 SV=1
MCGIFAYLNFLTPKKRSEIVDILVQGLQRMEYRGYDSAGIAIDGSNEIESPHSSVALLRK
AGKVSVLSDFIKESSSDLDMDMEYNIHCGIAHTRWATHGSPRDVNSHPHRSNDKNEFLVV
HNGIITNYREIKEYLEKKGHKFESETDTEVIAKLAQHIHDRYPDFSFRQLVETVIQQLEG
AFALAFKSSRFPGQLVASRRGSPLLVGIKSNSRLQTNHFPVSFSKGRRFMSNHATHLRDE
TSFVETPNNILDLSIAVRSSNGSAKMEISDSTTAVRPFDSDDWEVEYFVASDAAAIIEHT
KQVLFLEDDDVAFVEDGALTIHRISRHADNGEQKREVKLLEMELQEIMKGSFKTYMQKEI
FEQPDSVVNTMRGRVLPSGQVVLGGIKEYLPDIKRCRRLIMVACGTSYHSAIACRQILEE
LSELPVVVELASDFLDRETPIFRDDVCLFISQSGETADTLLALRYCKPRGALTIGVTNTV
GSSICRESHCGIHINAGPEIGVASTKAYTSQILSLLMFALTLSDDRISMAKRREEIIDAL
NDLPELIREVLQLDEKVLDIAKQIYKEKSLLIMGRGLNFATCLEGALKIKELSYMHCEGI
MSGELKHGPLAMVDEFLSICMVVCNDRVYKKSLNALQQVVARKGAPIIIADCTVPEGDLA
GMKHILRVPKTVDCVQNILTVIPLQLLSYHIAELNGANVDRPRNLAKSVTVE
Drosophila melanogaster
>tr|Q7PLC7|Q7PLC7_DROME Glutamine:fructose-6-phosphate aminotransferase 1, isoform A OS=Drosophila melanogaster OX=7227 GN=Gfat1 PE=1 SV=2
MCGIFAYLNYLTPKSRQEVLDLLVTGLKRLEYRGYDSTGVAIDSPDNKNIVMVKRTGKVK
VLEEAIQEHFSGREYSEPVLTHVGIAHTRWATHGVPCEKNSHPHRSDDENGFVVVHNGII
TNYNDVKTFLSKRGYEFESDTDTEVFAKLVHHLWKTHPTYSFRELVEQAILQVEGAFAIA
VKSKYFPGECVASRRSSPLLVGIKTKTRLATDHIPILYGKDDKKLCTDQDADSGKPQDIR
PHGQSRELPVLPRSESTSEFMPLEEKEVEYFFASDASAVIEHTNRVIYLEDDDVAAVRDG
TLSIHRLKKSLDDPHAREITTLKMEIQQIMKGNYDYFMQKEIFEQPDSVVNTMRGRVRFD
GNAIVLGGIKDYIPEIKRCRRLMLIGCGTSYHSAVATRQLLEELTELPVMVELASDFLDR
NTPIFRDDVCFFISQSGETADTLMALRYCKQRGALIVGITNTVGSSICRESHCGVHINAG
PEIGVASTKAYTSQFISLVMFALVMSEDRLSLQQRRLEILQALSKLADQIRDVLQLDSKV
KELAKDLYQHKSLLIMGRGYNFATCLEGALKVKELTYMHSEGIMAGELKHGPLALVDDSM
PVLMIVLRDPVYVKCMNALQQVTSRKGCPIIICEEGDEETKAFSSRHLEIPRTVDCLQGI
LTVIPMQLLSYHIAVLRGCDVDCPRNLAKSVTVE
Candida albicans
>sp|P53704|GFA1_CANAL Glutamine--fructose-6-phosphate aminotransferase [isomerizing] OS=Candida albicans (strain SC5314 / ATCC MYA-2876) OX=237561 GN=GFA1 PE=1 SV=3
MCGIFGYVNFLVDKSKGEIIDNLIEGLQRLEYRGYDSAGIAVDGKLTKDPSNGDEEYMDS
IIIKTTGKVKVLKQKIIDDQIDRSAIFDNHVGIAHTRWATHGQPKTENCHPHKSDPKGEF
IVVHNGIITNYAALRKYLLSKGHVFESETDTECIAKLFKHFYDLNVKAGVFPDLNELTKQ
VLHELEGSYGLLVKSYHYPGEVCGTRKGSPLLVGVKTDKKLKVDFVDVEFEAQQQHRPQQ
PQINHNGATSAAELGFIPVAPGEQNLRTSQSRAFLSEDDLPMPVEFFLSSDPASVVQHTK
KVLFLEDDDIAHIYDGELRIHRASTKSAGESTVRPIQTLEMELNEIMKGPYKHFMQKEIF
EQPDSAFNTMRGRIDFENCVVTLGGLKSWLSTIRRCRRIIMIACGTSYHSCLATRSIFEE
LTEIPVSVELASDFLDRRSPVFRDDTCVFVSQSGETADSILALQYCLERGALTVGIVNSV
GSSMSRQTHCGVHINAGPEIGVASTKAYTSQYIALVMFALSLSNDSISRKGRHEEIIKGL
QKIPEQIKQVLKLENKIKDLCNSSLNDQKSLLLLGRGYQFATALEGALKIKEISYMHSEG
VLAGELKHGILALVDEDLPIIAFATRDSLFPKVMSAIEQVTARDGRPIVICNEGDAIISN
DKVHTTLEVPETVDCLQGLLNVIPLQLISYWLAVNRGIDVDFPRNLAKSVTVE
Saccharomyces cerevisiae
>sp|P14742|GFA1_YEAST Glutamine--fructose-6-phosphate aminotransferase [isomerizing] OS=Saccharomyces cerevisiae (strain ATCC 204508 / S288c) OX=559292 GN=GFA1 PE=1 SV=4
MCGIFGYCNYLVERSRGEIIDTLVDGLQRLEYRGYDSTGIAIDGDEADSTFIYKQIGKVS
ALKEEITKQNPNRDVTFVSHCGIAHTRWATHGRPEQVNCHPQRSDPEDQFVVVHNGIITN
FRELKTLLINKGYKFESDTDTECIAKLYLHLYNTNLQNGHDLDFHELTKLVLLELEGSYG
LLCKSCHYPNEVIATRKGSPLLIGVKSEKKLKVDFVDVEFPEENAGQPEIPLKSNNKSFG
LGPKKAREFEAGSQNANLLPIAANEFNLRHSQSRAFLSEDGSPTPVEFFVSSDAASVVKH
TKKVLFLEDDDLAHIYDGELHIHRSRREVGASMTRSIQTLEMELAQIMKGPYDHFMQKEI
YEQPESTFNTMRGRIDYENNKVILGGLKAWLPVVRRARRLIMIACGTSYHSCLATRAIFE
ELSDIPVSVELASDFLDRKCPVFRDDVCVFVSQSGETADTMLALNYCLERGALTVGIVNS
VGSSISRVTHCGVHINAGPEIGVASTKAYTSQYIALVMFALSLSDDRVSKIDRRIEIIQG
LKLIPGQIKQVLKLEPRIKKLCATELKDQKSLLLLGRGYQFAAALEGALKIKEISYMHSE
GVLAGELKHGVLALVDENLPIIAFGTRDSLFPKVVSSIEQVTARKGHPIIICNENDEVWA
QKSKSIDLQTLEVPQTVDCLQGLINIIPLQLMSYWLAVNKGIDVDFPRNLAKSVTVE
Arabidopsis thaliana
>tr|Q9LIP9|Q9LIP9_ARATH Glutamine-fructose-6-phosphate transaminase 2 OS=Arabidopsis thaliana OX=3702 GN=GFAT PE=4 SV=1
MCGIFAYLNFHANKERRYILDVLFNGLRRLEYRGYDSAGIAIDNSSPSSSPLVFRQAGNI
ESLVNSVNEEITNTDLNLDEVFYFHAGIAHTRWATHGEPAPRNSHPQSSGPGDDFLVVHN
GVITNYEVLKETLVRHGFTFESDTDTEVIPKLAKFVFDKANEEGGQTVTFCEVVFEVMRH
LEGAYALIFKSWHYPNELIACKLGSPLLLGVKELDQGESNSHVFQDAHFLSKNDHPKEFF
LSSDPHALVEHTKKVLVIEDGEVVNLKDGGVSILKFENERGRCNGLSRPASVERALSVLE
MEVEQISKGKYDHYMQKEIHEQPESLTTTMRGRLIRGGSRKTKTVLLGGLKDHLKTIRRS
RRIVFIGCGTSYNAALASRPILEELSGIPVSMEIASDLWDRQGPIYREDTAVFVSQSGET
ADTLLALDYARENGALCVGITNTVGSSIARKTHCGVHINAGAEIGVASTKAYTSQIVVMV
MLALAIGSDTISSQKRREAIIDGLLDLPYKVKEVLKLDDEMKDLAQLLIDEQSLLVFGRG
YNYATALEGALKVKEVALMHSEGILAGEMKHGPLALVDENLPIAVIATRDACFSKQQSVI
QQLHARKGRLIVMCSKGDAASVSSSGSCRAIEVPQVEDCLQPVINIVPLQLLAYHLTVLR
GHNVDQPRNLAKSVTTQ
Vigna radiata var. radiata
>XP_014523177.1 glutamine--fructose-6-phosphate aminotransferase [isomerizing] 2 [Vigna radiata var. radiata]
MCGIFAYLNFKVNRERRYILQVLFNGLRRLEYRGYDSAGIAIDSSSQCCSDGEFALAHPLLPPLVFRQEG
NIESLVKSVYKEVGKINLNLEELFSTHAGIAHTRWATHGEPAPRNSHPQTSGPENEFLVVHNGVITNYEV
LKETLLRHGFTFESETDTEVIPKLAKFVYDKANEAADGQVVVTFSQVVLEVMRHLEGAYALIFKSPHYPN
ELIACKRGSPLLLGVKELTENKGNGSAFEDDKFLSKDDKPKELFLSSDANAVVEHTKKVLVIEDGEVVHL
KDGGASILKFDSNVGENGAFLSRTCSVRRALSVLEMEVEQINKGHYEHYMQKEIHEQPESLTTTMRGRLI
RLGANKSKSVLLGGLKDHLKTIRRSRRVVFIGCGTSYNAALAARPILEELSGVPVTMEIASDLLDREGPI
YREDTAIFVSQSGETADTLLALQYALENGALCVGITNTVGSAIARNTHCGVHINAGAEIGVASTKAYTSQ
IVVMVMLALAIGGDTISNQARTEAIIDGLFDLPNKVREVLKLDQEMKDLAKLLIAEQSLLVFGRGYNYAT
ALEGALKVKEVALMHSEGILAGEMKHGPLALVDENLPILVVATRDACFSKQQSVIQQLHARRGRLIVMCS
KGDASSVCPNESCRVIEVPQVEDCLQPVINIVPLQLLAYHLTVLRGFNVDQPRNLAKSVTTQ
Staphylococcus aureus
>tr|X5E1D5|X5E1D5_STAAU Glutamine--fructose-6-phosphate aminotransferase [isomerizing] OS=Staphylococcus aureus OX=1280 GN=glmS PE=3 SV=1
MCGIVGYIGYDNAKELLLKGLEKLEYRGYDSAGIAVVNDDNTTVFKEKGRIAELRKVADS
SDFDGPVGIGHTRWATHGVPNHENSHPHQSSNGRFTLVHNGVIENYEELKGEYLQGVSFI
SETDTEVIVQLVEYFSNQGLSTEEAFTKVVSLLHGSYALGLLDAEDKDTIYVAKNKSPLL
LGVGEGFNVIASDALAMLQVTSEYKEIHDHEIVIVKKDEVIIKDADGNVVERDSYIAEID
ASDAEKGVYAHYMLKEIHEQPAVMRRIIQEYQDAEGNLKIDQDIINDVKEADRIYVIAAG
TSYHAGLVGKEFLEKWAGVPTEVHVASEFVYNMPLLSEKPLFVYISQSGETADSRAVLVE
TNKLGHKSLTITNVAGSTLSREADHTLLLHAGPEIAVASTKAYTAQIAVLSILSQIVAKE
HGREADIDLLRELAKVTTAIEAIVDDAPIMEQIATDFLETTRNAFFIGRTIDYNVSLEGA
LKLKEISYIQAEGFAGGELKHGTIALIEEGTPVVGLATQEKVNLSIRGNVKEVVARGAHP
CIISMEGLEKEGDTYVIPHVHELLTPLVSVVALQLISYYAALHRDLDVDKPRNLAKSVTV
E
Bacillus subtilis
>sp|P0CI73|GLMS_BACSU Glutamine--fructose-6-phosphate aminotransferase [isomerizing] OS=Bacillus subtilis (strain 168) OX=224308 GN=glmS PE=2 SV=1
MCGIVGYIGQLDAKEILLKGLEKLEYRGYDSAGIAVANEQGIHVFKEKGRIADLREVVDA
NVEAKAGIGHTRWATHGEPSYLNAHPHQSALGRFTLVHNGVIENYVQLKQEYLQDVELKS
DTDTEVVVQVIEQFVNGGLETEEAFRKTLTLLKGSYAIALFDNDNRETIFVAKNKSPLLV
GLGDTFNVVASDAMAMLQVTNEYVELMDKEMVIVTDDQVVIKNLDGDVITRASYIAELDA
SDIEKGTYPHYMLKETDEQPVVMRKIIQTYQDENGKLSVPGDIAAAVAEADRIYIIGCGT
SYHAGLVGKQYIEMWANVPVEVHVASEFSYNMPLLSKKPLFIFLSQSGETADSRAVLVQV
KALGHKALTITNVPGSTLSREADYTLLLHAGPEIAVASTKAYTAQIAVLAVLASVAADKN
GINIGFDLVKELGIAANAMEALCDQKDEMEMIAREYLTVSRNAFFIGRGLDYFVCVEGAL
KLKEISYIQAEGFAGGELKHGTIALIEQGTPVFALATQEHVNLSIRGNVKEVAARGANTC
IISLKGLDDADDRFVLPEVNPALAPLVSVVPLQLIAYYAALHRGCDVDKPRNLAKSVTVE
Bacillus thuringiensis
>tr|A0A0B5NV56|A0A0B5NV56_BACTU Glutamine--fructose-6-phosphate aminotransferase [isomerizing] OS=Bacillus thuringiensis OX=1428 GN=glmS PE=3 SV=1
MCGIVGFIGEQDAKEILLKGLEKLEYRGYDSAGIAVQAENGVVVYKEKGRIAKLREIVDE
NVAASVGIGHTRWATHGVPSKVNAHPHQSTSKRFTLVHNGVIENYELVKKEYLQDVTFVS
ETDTEVIVQLMEQQVSTGLSVEEAFRNTLSLLHGSYAIGLLDAENPNMIYVAKNKSPLLV
GVGDNFNVVASDAMAMLQVTDQFIELMDKEIVIVMKESITIKNLQGETIERAPFTAELDA
SDIEKGTYPHFMLKEIDEQPLVIRNIIQKYQDENGEIELDQDIRNAILDSDRIYIIACGT
SYHAGLVGKQFIEKFAKMPVEVHVASEFSYNMPLLTERPFFIYISQSGETADSRAVLVQT
NEMGHKALTITNVPGSTLSREADYTLPLYAGPEIAVASTKAYTAQLAVLSILAADIAKAK
GEVLGFDLTHELGLVANAMIELCDQKEEMDALAKQFLATTRNCFFIGRSVDFYVGLEGAL
KLKEISYIQAEGFAGGELKHGTIALIENGTPVIALATQEHVNLGIRGNVKEVVARGANPC
IISMKGLEMEGDSFVLPAVHEALAPLVAVIPLQLISYYAALHRECDVDKPRNLAKSVTVE
Paenarthrobacter aurescens
>tr|A1R8P7|A1R8P7_PAEAT Glutamine--fructose-6-phosphate aminotransferase [isomerizing] OS=Paenarthrobacter aurescens (strain TC1) OX=290340 GN=glmS PE=3 SV=1
MFALAARLVPMCGIVGYVGNSSRKAAGYSALDVVVEGLRRLEYRGYDSAGVAVVADGTIS
SRKKSGKLSNLIAELEASPVPESMTGIGHTRWATHGGPTDRNAHPHLSDGGKLAVIHNGI
IENFAELKQELLGKGVTFESETDTEVAAALIGDIFRNQLNGDGGNLTEAMRLACQRLEGA
FTLLAVHADQPDVVVAARRNSPLVVGLGDGENFLGSDVSGFIDYTRRAVELGQDQIVTIT
ADSVEITDFFGAPAEGKEYHVDWDPASAEKGGFSSFMEKEIHDQPDAVAQTLLGRSDLNG
KLTLDEVRIDPELLKQVDKIIVLACGTAAYAGLVAKYAIENWCRIPTEVELAHEFRYRDP
IVDSNTLVVSISQSGETMDTLMAVRYAREQGAKTISICNTNGSTIPRESDAVLYTHAGPE
IAVASTKAFLAQITAAYLLGLYLAQLRGNIFSGQIKDVLADLNKIPAKIQKILDNAGPLR
ELARSMKDEKSVLFLGRHVGYPVALEGALKLKEIAYIHAEGFAAGELKHGPIALIDDGQP
VFVVVPSPRGRDSLHSKVVSNIQEVRARGARTLVIAEEGDESVKDYAEHVFYVPETPTLL
MPLLTTVPLQIFAAELAGAKGYDVDQPRNLAKSVTVE
Bifidobacterium longum
>Q8G545|glutamine-fructose-6-phosphate transaminase (isomerizing)|EC 2.6.1.16|Bifidobacterium longum (strain NCC 2705)|TrEMBL
MCGIVGYAGNIETACGKPLEVCLQGLERLEYRGYDSAGVALTAPGMDKVVVRKKAGRLKN
LVEDIERKPMPLATVGIGHTRWATNGEPSDVNAHPHTSMDGKVAIIHNGIIENASQLRLD
LQAEGYRFASATDTEVAAKLLGKIVDKIIADEGKPDLFKAVRRMARMLEGAFTILATDCR
QPDIVVGARHDSPLVVGLGEGENFLGSDVAAFVAYTKRAMEVDQDQAVCVSADKVIVADF
NGNVVENPKTYTVDWDASAAEKGGWDSFMDKEIHEDPAAVQRTLLGRFDTNGDITLDEVR
IDEHDFKSIDKIIVVACGTASYAGQVAKYAIEHWVRIPVEIELAHEFRYRDPILTPRTLV
VAISQSGETMDTLMALRHAREQGSKVLAICNTQGASIPRESDAVLYTHAGPEVAVASTKA
FVAQITAAYLLGLYLAQVKGAMFRDEIHQMLDSLKDMPRKIQWVLDTQPKTIQAAAERMV
NANSFLFLGRHVGYPVALEGALKLKEIAYTFTEGFAAGELKHGPIALVDEGEPVVFIVPP
QRGRNVLHAKVISGIEEVKARGAYIIAVAEQGDPDVERYADVVFWRPACPTLMSPLVDVV
PLQLFAMDMAKLKGYDVDKPRNLAKSVTVE
Escherichia coli
>sp|P17169|GLMS_ECOLI Glutamine--fructose-6-phosphate aminotransferase [isomerizing] OS=Escherichia coli (strain K12) OX=83333 GN=glmS PE=1 SV=4
MCGIVGAIAQRDVAEILLEGLRRLEYRGYDSAGLAVVDAEGHMTRLRRLGKVQMLAQAAE
EHPLHGGTGIAHTRWATHGEPSEVNAHPHVSEHIVVVHNGIIENHEPLREELKARGYTFV
SETDTEVIAHLVNWELKQGGTLREAVLRAIPQLRGAYGTVIMDSRHPDTLLAARSGSPLV
IGLGMGENFIASDQLALLPVTRRFIFLEEGDIAEITRRSVNIFDKTGAEVKRQDIESNLQ
YDAGDKGIYRHYMQKEIYEQPNAIKNTLTGRISHGQVDLSELGPNADELLSKVEHIQILA
CGTSYNSGMVSRYWFESLAGIPCDVEIASEFRYRKSAVRRNSLMITLSQSGETADTLAGL
RLSKELGYLGSLAICNVPGSSLVRESDLALMTNAGTEIGVASTKAFTTQLTVLLMLVAKL
SRLKGLDASIEHDIVHGLQALPSRIEQMLSQDKRIEALAEDFSDKHHALFLGRGDQYPIA
LEGALKLKEISYIHAEAYAAGELKHGPLALIDADMPVIVVAPNNELLEKLKSNIEEVRAR
GGQLYVFADQDAGFVSSDNMHIIEMPHVEEVIAPIFYTVPLQLLAYHVALIKGTDVDQPR
NLAKSVTVE
Francisella tularensis
>tr|A0A0E3A6K1|A0A0E3A6K1_FRATU Glutamine--fructose-6-phosphate aminotransferase [isomerizing] OS=Francisella tularensis OX=263 GN=glmS PE=3 SV=1
MCGIVGANSTRNVTNILIEGLKKLEYRGYDSAGLAIIDDKNNIDICKEVGKVIELEKSVH
NLANFKGDIGIAHTRWATHGKPSKNNSHPHASESFCIVHNGVIENFAELKKVLINDGYKF
KSDTDTEVIAHLLQKEWRDNFSIVDNIKYIMAMLKGAYAVAIISQKFSDKIVAVRSGSPL
VIGVGIDENFISSDALSLLPVTNKFSYLDEGDIAIISKDNVEVFDNNGAAKNLEVEEYNY
SSSSASKDGYKHYMLKEIYEQPEAVSNTILASLADGEISLDSFDKRAKELFEKTKHICIV
ACGTSYNAGMTAKYWIEKYAKVPCSVEIASEIRYRDNVVVDGSLFVSISQSGETADTLES
LRKSKKQNYVGSMCICNVPNSSLVRESDIAFMTKAGVEIGVASTKAFTTQLVALAIFTLV
IAKLKNSLTDQQIAKYTEELKNIRALVMGALKLDTEIDQISEYFSDKEHTIFLGRGLYYP
IAIEGALKLKEISYIHAEAYPSGELKHGPLALVDKNMPIVAVVPNDELLDKTLSNLQEVH
ARGGKLILFVDKAVKERVNFDNSIVLELDAGHDFSAPVVFTIPLQLLSYHVAIIKGTDVD
QPRNLAKSVTVE
Salmonella typhimurium
>sp|Q8ZKX1|GLMS_SALTY Glutamine--fructose-6-phosphate aminotransferase [isomerizing] OS=Salmonella typhimurium (strain LT2 / SGSC1412 / ATCC 700720) OX=99287 GN=glmS PE=3 SV=3
MCGIVGAIAQRDVAEILLEGLRRLEYRGYDSAGLAVVDAEGHMTRLRRLGKVQMLAQAAE
EHPLHGGTGIAHTRWATHGEPSEANAHPHVSEHIVVVHNGIIENHEPLREALKARGYTFV
SETDTEVIAHLVNWELKQGGTLREAVLRAIPQLRGAYGTVIMDTRHPDTLLAARSGSPLV
IGLGMGENFIASDQLALLPVTRRFIFLEEGDIAEITRRSVNIFDNTGAEVKRQDIESNLQ
YDAGDKGIYRHYMQKEIYEQPNAIKNTLTGRISHGQVDLSELGPNADELLSKVEHIQILA
CGTSYNSGMVSRYWFESLAGIPCDVEIASEFRYRKSAVRRNSLMITLSQSGETADTLAGL
RLSKELGYLGSLAICNVPGSSLVRESDLALMTNAGTEIGVASTKAFTTQLTVLLMLVAKL
SRLKGLDASIEHDIVHGLQALPSRIEQMLSQDKRIELLAEDFSDKHHALFLGRGDQYPIA
LEGALKLKEISYIHAEAYAAGELKHGPLALIDADMPVIVVAPNNELLEKLKSNIEEVRAR
GGQLYVFADQDAGFVSNDNMHIIEMPHVEEVIAPIFYTVPLQLLAYHVALIKGTDVDQPR
NLAKSVTVE
Pseudomonas aeruginosa
>sp|Q9HT25|GLMS_PSEAE Glutamine--fructose-6-phosphate aminotransferase [isomerizing] OS=Pseudomonas aeruginosa (strain ATCC 15692 / DSM 22644 / CIP 104116 / JCM 14847 / LMG 12228 / 1C / PRS 101 / PAO1) OX=208964 GN=glmS PE=3 SV=3
MCGIVGAIAERNITPILIEGLKRLEYRGYDSAGVAVFDNEGRLQRCRRVGKVASLEEGLA
GTPLLGRLGIAHTRWATHGAPTEGNAHPHFSSDEVAVVHNGIIENHEPLRERLKGLGYVF
TSQTDTEVIVHLLHHKLQSIGDLTLALKDAVKELHGAYGLAVISAAQPDRIVAARSGSPL
VIGLGLGENFLASDQLALRQVTDRFIYLEEGDIAEIRRDSVRLWDVQGNDVQRETVQYHE
GAEAADKGEYRHFMLKEIHEQPSVVQRTLEGRLGQNQVLVESFGPQAAELFAKVRNVQIV
ACGTSYHAGMVARYWLESLTGIPCQVEVASEFRYRKVAVQPDCLFVTISQSGETADTLAA
LRNAKELGFLSSVAICNVATSSLVRESDLTLLTQAGPEIGVASTKAFTTQLVALLLLTLG
IGQVQKRLADGVEAELVDELRRLPTRLGEALAMNRTVEKVSELFAEKHHTLFLGRGAQFP
VALEGALKLKEISYIHAEAYPAGELKHGPLALVDSDMPVVTVAPNNELVEKLKSNLQEVR
ARGGELVVFADEGAGIEAGEGTHVVGMPHIGDVLSPILYTIPLQLLSYHVAVLKGTDVDQ
PRNLAKSVTVE
Helicobacter pylori
>sp|O26060|GLMS_HELPY Glutamine--fructose-6-phosphate aminotransferase [isomerizing] OS=Helicobacter pylori (strain ATCC 700392 / 26695) OX=85962 GN=glmS PE=3 SV=3
MCGIVGYIGDSEKKSVLLEGLKELEYRGYDSAGLAVLSNDRLEVFKTQGKLENLKLELKN
KEFLDFGVSIAHTRWATHGKPSSANAHPHFTENLALVHNGIIENYASLKKELENKGHAFL
SQTDTEVIAHLLEETLKSESDLLKAFEKSISLLKGSYAILMLHKRAKESLFYAKSSSPLV
VGKGKEGVFFASSLSVLAPKVDQFVILEENSVGRISLENFKDLNNIENMKDYAFEDKDYS
KGNFRNYLEKEIYEQHSSLLECLEGRLEALSVYCEIDPEFLKNVSEITLCSCGSSYHASL
ASVYLFERLAKIRARAILASEYRYAHFKSNPNELFIAISQSGETADTLEALKLAKAQGLK
TISLCNAPFSMMSRISDHTLLIRAGVERSVASTKAFSSQVMLLWLLSVYLGKQLGTISKE
EERIQAKNMLNSVNAMKVEPKLHEKIKRLSKRYLHGHGFFYIGRDVFYPLALEGALKLKE
ISYLHAEGYASAEMKHGPIALVDSNLFTIALLSKHLLFDKTKSNIEELSARDSTICVLSS
EILEIADDFIQLEESESYMEEFFRMNLAVQLLALEIAMRLNHDVDHPRNLAKSVTVE

## Sheet: Figure 7b
Figure 7b
data from XTT viability assay after tunicamycin treatment.
fraction alive	replicate 1	replicate 2	replicate 3
N2a WT	0.455	0.356	0.521
N2a GFAT G451E	0.81	0.83	0.92

## Sheet: Figure 7c
Figure 7c
UDP-HexNAc measurements
µg UDP HexNAc/mg protein	replicate 1	replicate 2	replicate 3	replicate 4	replicate 5	replicate 6	replicate 7	replicate 8	replicate 9	replicate 10	replicate 11	replicate 12	replicate 13	replicate 14	replicate 15	replicate 16	replicate 17	replicate 18	replicate 19	replicate 20	replicate 21	replicate 22	replicate 23	replicate 24	replicate 25	replicate 26	replicate 27	replicate 28	replicate 29	replicate 30	replicate 31	replicate 32	replicate 33	replicate 34	replicate 35	replicate 36	replicate 37	replicate 38	replicate 39	replicate 40	replicate 41	replicate 42	replicate 43	replicate 44	replicate 45	replicate 46	replicate 47	replicate 48	replicate 49
N2a WT	8.93	5.53	5.1	8.72	5.24	5.12	1.89	4.36	5.42	6.54	2.03	0.81	1.78	3.92	3.98	3.35	1.83	4.64	3.16	5.2	10.19	8.62	11.52	10.85	14.81	0.98	6.18	8.42	10.67	1.68	2.32	2.82	4.19	3.85	5.37	7.52	6.55	9.08	9.06	8.64	10.86	9.34	13.68	9.12	8.93	5.53	5.1	8.72	5.24
N2a GFAT G451E	32.11	18.28	42.25	19.18	31.59	29.66	15.76	30.09	28.28	27.3	27	18.86	27.05	20.58	15.96	22.11	26.77	18.06	28.6	6.51	8.89	69.09	14.47	28.4	11.01	39.42	40.96	32.62	32.11	18.28	42.25	19.18	31.59	29.66	15.76	29.11	25.93	16.21	14.36
[truncated: 17 more columns]

## Sheet: Figure 7d
Figure 7d
qRT-PCR data
relative Gfpt1 mRNA level	replicate 1	replicate 2	replicate 3
N2a WT	1	1	1
N2a GFAT G451E	0.515	0.633	0.904

## Sheet: Figure 7e
Figure 7e
GFAT-1 western blot analysis

## Sheet: Figure 7f
Figure 7f
Western blot quantification
relative protein level	replicate 1	replicate 2	replicate 3	replicate 4
N2a WT	1	1	1	1
N2a GFAT G451E	0.7	0.71	0.94	0.55

[truncated: 10 more sheets: Figure Supp 4g, Figure Supp 4i, Figure Supp 4j, Figure Supp 5b, Figure Supp 5c, Figure Supp 5e, Figure Supp 5f, Figure Supp 6b, Figure Supp 6c, Figure Supp 6d]
